# Supplementary material for: Investigating the Therapeutic Mechanisms of Total Saikosaponins in Alzheimer’s Disease: A Metabolomic and Proteomic Approach
Source: Pharmaceuticals (Basel). 2025 Jan 15;18(1):100. doi: 10.3390/ph18010100 (PMC11768985; doi:10.3390/ph18010100)
Supplement: Supplementary file 1 [file pharmaceuticals-18-00100-s001.zip]

Archive with 1 entries (1 files):
- pharmaceuticals-3388647-supplementary.pdf
